# Supplementary material for: Tumor-suppressive MEG3 induces microRNA-493-5p expression to reduce arabinocytosine chemoresistance of acute myeloid leukemia cells by downregulating the METTL3/MYC axis
Source: J Transl Med. 2022 Jun 27;20:288. doi: 10.1186/s12967-022-03456-x (PMC9235226; doi:10.1186/s12967-022-03456-x)
Supplement: Supplementary file 4 — Additional file 4: Table S4 Differentially expressed genes in chip GSE62137 [file 12967_2022_3456_MOESM4_ESM.xls]

## Sheet: Table S4
Table S4 Differentially expressed genes in chip GSE62137
DEmiRNA	logFC	AveExpr	t	P.Value	adj.P.Val	B
hsa-miR-582-5p	-8.41957	-1.91867	-67.5366	3.83e-21	3.59e-18	11.3944
hsa-miR-181a	-9.23383	-0.610492	-6.31029	1.02e-05	0.00478887	-26.1811
hsa-miR-451	6.20965	9.64391	5.63064	3.71e-05	0.0116018	-27.5195
hsa-miR-486-5p	6.03855	4.20626	5.37612	6.1e-05	0.0143308	-28.0351
hsa-miR-95	-4.11409	-2.63625	-5.16666	9.26e-05	0.0173908	-28.4646
hsa-miR-144	8.67906	3.91062	4.64216	0.000268761	0.0420611	-29.5582
hsa-miR-720	-1.09406	13.2646	-4.4471	0.0004023	0.0539657	-29.97
hsa-miR-181c*	-2.75513	-2.86274	-4.08169	0.000863472	0.0774877	-30.746
hsa-miR-132	-6.338	-1.62371	-4.07199	0.00088127	0.0774877	-30.7667
hsa-miR-548c-3p	-2.95011	-2.83024	-4.05053	0.000921944	0.0774877	-30.8123
hsa-miR-885-3p	-2.95638	-2.68184	-3.86189	0.00137217	0.0774877	-31.2138
hsa-miR-150	1.01272	13.9153	3.70149	0.00192598	0.0774877	-31.5546
hsa-miR-199a-3p	-6.30023	-0.54094	-3.69679	0.00194523	0.0774877	-31.5645
hsa-miR-1274b_v16.0	-1.14056	11.8613	-3.64452	0.00217271	0.0774877	-31.6754
hsa-miR-126	-6.89015	0.0247882	-3.39324	0.00369691	0.0774877	-32.2056
hsa-miR-1260	-1.16195	10.1585	-3.36425	0.00393043	0.0774877	-32.2664
hsa-miR-142-5p	-1.04013	10.2772	-3.22832	0.0052356	0.0774877	-32.5502
hsa-miR-155	1.49723	10.1789	2.95263	0.00933137	0.0774877	-33.1175
hsa-miR-501-5p	-4.41435	-0.535019	-2.70556	0.0155568	0.0774877	-33.6129
hsa-miR-486-3p	4.13903	2.86094	2.63583	0.0179421	0.0774877	-33.7499
hsa-miR-28-5p	1.27436	7.29288	2.60156	0.0192391	0.0774877	-33.8167
ebv-miR-BART14	-1.98062	-2.99182	-2.58664	0.0198314	0.0774877	-33.8456
ebv-miR-BART15	-2.63376	-2.88297	-2.58664	0.0198314	0.0774877	-33.8456
hcmv-miR-UL36	-2.02171	-2.98498	-2.58664	0.0198314	0.0774877	-33.8456
hsa-miR-1	-1.72011	-3.03524	-2.58664	0.0198314	0.0774877	-33.8456
hsa-miR-126*	-2.79345	-2.85635	-2.58664	0.0198314	0.0774877	-33.8456
hsa-miR-136	-2.39149	-2.92335	-2.58664	0.0198314	0.0774877	-33.8456
hsa-miR-139-5p	-1.5964	-3.05586	-2.58664	0.0198314	0.0774877	-33.8456
hsa-miR-145	-2.20499	-2.95443	-2.58664	0.0198314	0.0774877	-33.8456
hsa-miR-199a-5p	-3.10375	-2.80464	-2.58664	0.0198314	0.0774877	-33.8456
hsa-miR-26b*	-2.32124	-2.93505	-2.58664	0.0198314	0.0774877	-33.8456
hsa-miR-296-3p	-2.39149	-2.92335	-2.58664	0.0198314	0.0774877	-33.8456
hsa-miR-297	-2.03934	-2.98204	-2.58664	0.0198314	0.0774877	-33.8456
hsa-miR-302b	-1.97189	-2.99328	-2.58664	0.0198314	0.0774877	-33.8456
hsa-miR-346	-2.2663	-2.94421	-2.58664	0.0198314	0.0774877	-33.8456
hsa-miR-376a	-2.5419	-2.89828	-2.58664	0.0198314	0.0774877	-33.8456
hsa-miR-376c	-2.64515	-2.88107	-2.58664	0.0198314	0.0774877	-33.8456
hsa-miR-377	-2.36048	-2.92851	-2.58664	0.0198314	0.0774877	-33.8456
hsa-miR-381	-1.8808	-3.00846	-2.58664	0.0198314	0.0774877	-33.8456
hsa-miR-410	-1.84633	-3.01421	-2.58664	0.0198314	0.0774877	-33.8456
hsa-miR-495	-1.51751	-3.06901	-2.58664	0.0198314	0.0774877	-33.8456
hsa-miR-549	-1.95537	-2.99603	-2.58664	0.0198314	0.0774877	-33.8456
hsa-miR-556-3p	-1.93935	-2.9987	-2.58664	0.0198314	0.0774877	-33.8456
hsa-miR-584	-1.98062	-2.99182	-2.58664	0.0198314	0.0774877	-33.8456
hsa-miR-133b	-1.02978	-3.1503	-2.58664	0.0198314	0.0774877	-33.8456
hsa-miR-181a*	-1.10436	-3.13787	-2.58664	0.0198314	0.0774877	-33.8456
hsa-miR-181c	-1.50307	-3.07142	-2.58664	0.0198314	0.0774877	-33.8456
hsa-miR-22*	-1.21951	-3.11868	-2.58664	0.0198314	0.0774877	-33.8456
hsa-miR-326	-1.34748	-3.09735	-2.58664	0.0198314	0.0774877	-33.8456
hsa-miR-339-5p	-1.40574	-3.08764	-2.58664	0.0198314	0.0774877	-33.8456
hsa-miR-376b	-1.11368	-3.13631	-2.58664	0.0198314	0.0774877	-33.8456
hsa-miR-379	-1.09294	-3.13977	-2.58664	0.0198314	0.0774877	-33.8456
hsa-miR-409-3p	-1.86801	-3.01059	-2.58664	0.0198314	0.0774877	-33.8456
hsa-miR-493*	-1.14134	-3.1317	-2.58664	0.0198314	0.0774877	-33.8456
hsa-miR-571	-2.17167	-2.95998	-2.58664	0.0198314	0.0774877	-33.8456
hsa-miR-758	-1.06137	-3.14503	-2.58664	0.0198314	0.0774877	-33.8456
hsa-miR-664*	5.21386	1.02296	2.57357	0.0203644	0.0774877	-33.871
hsa-miR-365	-4.4458	0.325433	-2.27935	0.0366504	0.0774877	-34.4255
hsa-miR-30c-1*	2.9052	-0.495759	2.25773	0.0382368	0.0774877	-34.465
hsa-miR-141	3.69448	1.7287	2.24354	0.0393119	0.0774877	-34.4908
hsa-miR-200c	3.41805	1.31073	2.21684	0.0414124	0.0774877	-34.5391
hsa-miR-151-3p	-4.73434	0.284961	-2.20164	0.0426539	0.0774877	-34.5664
hsa-miR-34a	1.28649	6.01143	2.19922	0.0428552	0.0774877	-34.5708
hsa-miR-130a	-4.5819	-0.95038	-2.19504	0.0432037	0.0774877	-34.5783
hsa-miR-1274a_v16.0	-1.19967	8.29066	-2.19042	0.0435923	0.0774877	-34.5866
