# Supplementary material for: Tumor-suppressive MEG3 induces microRNA-493-5p expression to reduce arabinocytosine chemoresistance of acute myeloid leukemia cells by downregulating the METTL3/MYC axis
Source: J Transl Med. 2022 Jun 27;20:288. doi: 10.1186/s12967-022-03456-x (PMC9235226; doi:10.1186/s12967-022-03456-x)
Supplement: Supplementary file 5 — Additional file 5: Table S5 582 candidate target genes [file 12967_2022_3456_MOESM5_ESM.xls]

## Sheet: Table S5
Table S5 582 candidate target genes
RASAL2
PDS5A
HIVEP2
SERTAD2
TMEM170B
MYCBP2
ZFAND5
PIK3R1
SMG1
ZNF384
MEF2C
LRIG1
DACH1
AFF3
UBE2G1
PUM2
CITED2
ARID1B
MED13L
KIAA2026
PRPF38B
TCF4
PPP3CA
SYNE1
ZNF148
DNAJC13
TCF7L2
PFN2
LMO3
GOLM1
BASP1
KAT6A
GRAMD1B
TIA1
ZFX
MTDH
AHDC1
ATAD2B
GCLC
TGFBRAP1
NDST1
MED13
SAT1
CCNT2
FBXO33
THBS1
HMGXB4
TANC2
SPRYD3
USP32
ARFGEF1
KDM6A
KLF3
PBX3
LRRC8C
CLSTN1
VAMP2
MON2
PSD3
ABTB2
RPS6KA5
ZNF532
PDPK1
FOXO1
ANKRD12
FMNL2
DDX5
HERPUD2
TNRC6B
RREB1
PPP1R10
NCOA1
MXD1
TRAM2
NAB1
PDE7B
SP4
REV3L
PPTC7
PIKFYVE
ZMYM5
ZMIZ1
AK5
PHF12
CWC25
CCDC93
VASH2
PAPSS2
SIPA1L3
MAP3K2
HIPK1
DDX3X
ZFHX3
COBLL1
BPTF
UBE2E2
CELF2
BTG1
IRF1
FOXJ3
ACAP2
EMILIN2
TNKS2
BTG2
SPINT2
ELF1
BHLHE41
BTAF1
CAMKK2
PARP8
CHUK
GNPTAB
VGLL4
FBXW11
FOXO3
TBK1
KCNIP4
PAG1
PDK4
TRAF3IP2
NR2C2
DYRK4
ANKRD28
SCAMP2
PLCB1
PPM1A
TAOK3
RNF125
NR1D2
ZNF516
PDE4D
RALGPS1
C14orf28
HIF1A
BAZ2A
SHOC2
GIT1
PKIA
SYNE2
NIPBL
WDR37
PURB
PDGFC
IRX3
SRGAP1
CREB1
CASD1
C18orf25
HELZ
BRMS1L
BTBD3
NCOA7
ADNP
FBRSL1
CCNG2
MAP3K1
ZDHHC17
DENND4C
MTSS1
MAML3
PREX1
RASGRP1
TRPS1
FBRS
ZZEF1
NFKBIA
C16orf70
ESRP2
ZMIZ2
EIF4ENIF1
EGR2
EEA1
KDM2B
CREBBP
VSIG1
SP1
ATP2B4
TLE4
ELMO2
BBX
ANKRD50
MCTP1
STARD13
ASXL2
LPCAT1
ITPRIPL2
SOS2
ELMO1
ENAH
STK4
AGO1
ATG14
SEL1L
CUL3
MARCKS
NEGR1
CRTAP
DGKD
RHOQ
IKZF1
SCRN1
L3MBTL3
GOLGA1
ZNF804A
SPAST
ZC3H12B
CLOCK
SSH2
NBEA
ZNF638
BOD1L1
ZNF704
MFSD6
AUTS2
MADD
FBXL3
ADARB2
ROCK1
STT3B
EOMES
OMG
NRDE2
GALNT10
NLGN3
PIAS1
GNB4
ENTPD6
PUM1
ZNF644
ASB7
PITPNB
ABR
BCL11B
ARID4B
SMARCA2
C3orf80
CPNE8
DIP2A
TNRC6A
WNK1
KIF24
JUN
AGTPBP1
ST5
CDK12
TET2
OSBPL8
ARHGEF17
MALT1
ZNF618
UBE2Q2
INSR
SH2D3C
RORA
KIT
SCHIP1
RNF185
NRP2
HIVEP3
ARID1A
CHMP1B
ZDHHC21
ITGA10
ETV3
PHF20L1
EPG5
NELL2
TM9SF3
SVIL
FBXO32
MBNL3
PLEKHA5
CACNB4
DIRC2
FRMD4A
SLC35D1
ZZZ3
CCDC88A
WDFY3
BCL2
XKR8
SETD7
NPR3
FAM120A
UBN2
IRF2
MBTD1
LIN52
KLHL24
TOB2
JAKMIP2
SCAMP5
STX16
CRISPLD2
APLP2
ZBTB7A
POGZ
RAB27B
KIAA1456
NUFIP2
RBM23
HORMAD1
CYLD
ZBED4
MEF2A
CLIP1
CRTC1
SLC25A43
FAM133B
LTBP3
TBL1XR1
PTPRC
SYVN1
TBC1D30
DENND4A
RNF13
ITSN2
RNF38
SETD1B
B3GAT2
NCEH1
SUFU
HSF5
EML6
PRDM8
LPP
RAB11FIP1
MEGF11
JMJD1C
SLC25A36
RAP1GAP2
DNM3
EPSTI1
CRIM1
CTDNEP1
PAN3
MTMR3
ABHD17B
FBN1
LDLRAD4
PALLD
PDCD4
ESF1
HVCN1
SETD1A
ATXN2
PITPNM2
STAG1
ZCCHC2
SACS
NR4A1
NIN
FLT3LG
GPM6B
MIER1
WAC
KMT2C
KLF4
SSBP2
C16orf62
FRS2
XPO4
RLIM
FRY
PRR12
AAK1
ZNF182
GABPB2
KMT2B
FAM91A1
RNF144B
ATL1
BAALC
LCOR
SWAP70
SIPA1L2
SOCS5
ABHD3
ZNF236
GNAI1
RFX7
ALG6
FGD4
PPP6R3
DOCK10
ZNF431
INTS6
CNOT6L
PLEKHG3
FAM217B
ZNF91
BCL6
ZNF43
GATM
DRAM1
LAMP1
ATP1B1
ZNF641
ZNF831
SLC38A2
ZNF331
CPEB2
ABL2
SPTBN1
GPRIN3
SOCS7
F3
CDK18
EMC10
ZNF254
ARFGEF2
USP12
MARK4
MPP7
PTEN
ZNF615
PHC3
TMEM170A
NCOA3
ATXN7L1
KAT6B
TNFAIP6
SERPINE2
CYFIP2
M6PR
KCTD4
SSFA2
FEM1C
KDM6B
VEZF1
SETBP1
TBC1D8
TAB2
FGFR1OP2
ZNF492
ST18
TP53INP1
RASSF3
GPR37L1
CDK17
GCA
DCLRE1C
SLC36A4
FBXO38
WDR7
KLF7
DNMT3A
NFATC2
BAZ2B
CTDSP1
TMEM30A
IL15
AFF4
RAB18
STXBP3
BANK1
RIMKLB
C7orf31
PDP1
MUC20
HOOK3
PROX2
NFAT5
METTL3
MANEA
TMCO3
POLK
FRYL
ZHX2
AGO2
PRUNE2
TMF1
ZNF519
EBF1
TMEM151B
GATA3
RBM26
C16orf52
BAZ1A
ZNF879
ZEB1
C3orf35
CMTM6
ZFP3
TMEM87B
HOPX
FRMD3
C1S
ATP11A
MPV17
ZFY
CHIC1
CX3CR1
C12orf4
USP33
ZNF33B
SUPT20H
VLDLR
FTO
USP43
PGAP1
OTUD1
IGSF10
RHOU
CCDC102B
COMMD8
RFX3
ZNF737
MCL1
SMAD1
FAM126B
APPL1
ACKR4
MFSD1
ATP9A
TRIM22
TACC1
PDZD2
YLPM1
PLEKHA7
FAM208A
CTSO
WWC3
SLC22A15
RAD52
TRIM13
SHQ1
DNM1L
TMEM123
ZNF264
ATXN1
EIF4E3
CALML4
MYO9B
STYK1
FRAT2
SPNS2
LUZP6
NOD2
PTPRJ
ABLIM1
SF3B1
ZNF805
ZC3H12D
RNF19A
ZNF117
PARP14
APP
TAF4
CD200R1
STK17A
PTPN22
LHFP
CCDC88C
OSBPL11
TRAT1
CALCOCO2
ANKRD26
ATRX
ANGEL2
EFHC1
TRIM33
AHNAK2
ADAM28
PLAA
CYP2D6
ZBTB20
SLC8A1
MTX3
GBP1
VPS45
TSC22D1
SLC35A1
WDR82
FRAT1
IKZF2
AQP9
NAIP
TMEM206
SWT1
HOXA1
PXDN
